# Supplementary material for: Comparison of vaccination schedules for foot-and-mouth disease among cattle and sheep in Mongolia
Source: Front Vet Sci. 2023 May 11;10:990043. doi: 10.3389/fvets.2023.990043 (PMC10211336; doi:10.3389/fvets.2023.990043)
Supplement: Supplementary file 1 [file Data_Sheet_1.XLSX]

## Sheet: data
date	species	id	age	sex	o_panasia	group
2020-06-29	bovine	924	12	female	178	A
2020-06-29	bovine	925	11	female	178	A
2020-06-29	bovine	926	12	male	32	A
2020-06-29	bovine	927	12	female	128	A
2020-06-29	bovine	928	11	female	64	A
2020-06-29	bovine	929	13	female	178	A
2020-06-29	bovine	930	12	male	128	A
2020-06-29	bovine	931	12	female	32	A
2020-06-29	bovine	932	13	male	178	A
2020-06-29	bovine	933	12	male	32	A
2020-06-29	bovine	934	12	male	90	A
2020-06-29	bovine	935	13	female	128	B
2020-06-29	bovine	936	14	female	64	B
2020-06-29	bovine	937	14	male	355	B
2020-06-29	bovine	938	13	female	178	B
2020-06-29	bovine	939	13	male	256	B
2020-06-29	bovine	940	12	female	355	B
2020-06-29	bovine	941	14	male	256	B
2020-06-29	bovine	942	14	male	355	B
2020-06-29	bovine	943	13	female	90	B
2020-06-29	bovine	944	12	female	90	B
2020-06-29	bovine	945	11	male	128	B
2020-06-29	bovine	946	12	female	11	C
2020-06-29	bovine	947	12	male	<8	C
2020-08-10	bovine	924	12	female	708	A
2020-08-10	bovine	925	11	female	64	A
2020-08-10	bovine	926	12	male	90	A
2020-08-10	bovine	927	12	female	178	A
2020-08-10	bovine	928	11	female	128	A
2020-08-10	bovine	929	13	female	256	A
2020-08-10	bovine	930	12	male	256	A
2020-08-10	bovine	931	12	female	355	A
2020-08-10	bovine	932	13	male	90	A
2020-08-10	bovine	933	12	male	45	A
2020-08-10	bovine	934	12	male	45	A
2020-08-10	bovine	935	13	female	256	B
2020-08-10	bovine	936	14	female	45	B
2020-08-10	bovine	937	14	male	1413	B
2020-08-10	bovine	938	13	female	178	B
2020-08-10	bovine	939	13	male	1413	B
2020-08-10	bovine	940	12	female	178	B
2020-08-10	bovine	941	14	male	256	B
2020-08-10	bovine	942	14	male	64	B
2020-08-10	bovine	943	13	female	128	B
2020-08-10	bovine	944	12	female	90	B
2020-08-10	bovine	945	11	male	22	B
2020-08-10	bovine	946	12	female	11	C
2020-08-10	bovine	947	12	male	16	C
2020-10-05	bovine	924	12	female	708	A
2020-10-05	bovine	925	11	female	45	A
2020-10-05	bovine	926	12	male	45	A
2020-10-05	bovine	927	12	female	708	A
2020-10-05	bovine	928	11	female	45	A
2020-10-05	bovine	929	13	female	128	A
2020-10-05	bovine	930	12	male	90	A
2020-10-05	bovine	931	12	female	178	A
2020-10-05	bovine	932	13	male	708	A
2020-10-05	bovine	933	12	male	45	A
2020-10-05	bovine	934	12	male	64	A
2020-10-05	bovine	935	13	female	128	B
2020-10-05	bovine	936	14	female	45	B
2020-10-05	bovine	937	14	male	512	B
2020-10-05	bovine	938	13	female	64	B
2020-10-05	bovine	939	13	male	1024	B
2020-10-05	bovine	940	12	female	90	B
2020-10-05	bovine	941	14	male	1024	B
2020-10-05	bovine	942	14	male	178	B
2020-10-05	bovine	943	13	female	128	B
2020-10-05	bovine	944	12	female	178	B
2020-10-05	bovine	945	11	male	90	B
2020-10-05	bovine	946	12	female	8	C
2020-10-05	bovine	947	12	male	8	C
2020-12-12	bovine	924	12	female	256	A
2020-12-12	bovine	925	11	female	64	A
2020-12-12	bovine	926	12	male	128	A
2020-12-12	bovine	927	12	female	256	A
2020-12-12	bovine	928	11	female	64	A
2020-12-12	bovine	929	13	female	64	A
2020-12-12	bovine	930	12	male	178	A
2020-12-12	bovine	931	12	female	128	A
2020-12-12	bovine	932	13	male	256	A
2020-12-12	bovine	933	12	male	32	A
2020-12-12	bovine	934	12	male	32	A
2020-12-12	bovine	935	13	female	128	B
2020-12-12	bovine	936	14	female	11	B
2020-12-12	bovine	937	14	male		B
2020-12-12	bovine	938	13	female	355	B
2020-12-12	bovine	939	13	male	1024	B
2020-12-12	bovine	940	12	female	90	B
2020-12-12	bovine	941	14	male	1413	B
2020-12-12	bovine	942	14	male	256	B
2020-12-12	bovine	943	13	female	128	B
2020-12-12	bovine	944	12	female	178	B
2020-12-12	bovine	945	11	male	178	B
2020-12-12	bovine	946	12	female	<8	C
2020-12-12	bovine	947	12	male	<8	C
2020-06-29	ovine	0461	14	female	128	A
2020-06-29	ovine	0462	14	male	90	A
2020-06-29	ovine	0463	12	female	512	A
2020-06-29	ovine	0464	12	male	1413	A
2020-06-29	ovine	0465	14	male	128	A
2020-06-29	ovine	0466	12	male	178	A
2020-06-29	ovine	0467	12	female	1413	A
2020-06-29	ovine	0468	14	male	45	A
2020-06-29	ovine	0469	12	female	1024	A
2020-06-29	ovine	0470	12	male	1413	A
2020-06-29	ovine	0471	14	male	64	A
2020-06-29	ovine	0472	14	male	128	A
2020-06-29	ovine	0473	12	female	178	A
2020-06-29	ovine	0474	14	female	16	A
2020-06-29	ovine	0475	12	female	1024	A
2020-06-29	ovine	0476	14	male	64	A
2020-06-29	ovine	0477	14	male	90	A
2020-06-29	ovine	0478	14	male	1413	A
2020-06-29	ovine	0479	12	female	90	A
2020-06-29	ovine	0480	14	female	45	A
2020-06-29	ovine	900	14	female	90	B
2020-06-29	ovine	901	14	female	45	B
2020-06-29	ovine	902	12	female	1024	B
2020-06-29	ovine	903	14	female	45	B
2020-06-29	ovine	904	14	male	128	B
2020-06-29	ovine	905	12	female	64	B
2020-06-29	ovine	906	14	female	45	B
2020-06-29	ovine	907	14	female	128	B
2020-06-29	ovine	908	16	female	45	B
2020-06-29	ovine	909	14	female	64	B
2020-06-29	ovine	910	14	female	64	B
2020-06-29	ovine	911	14	female	178	B
2020-06-29	ovine	912	14	female	1024	B
2020-06-29	ovine	913	14	female	128	B
2020-06-29	ovine	914	14	female	256	B
2020-06-29	ovine	915	14	female	355	B
2020-06-29	ovine	916	14	female	45	B
2020-06-29	ovine	917	14	male	64	B
2020-06-29	ovine	918	14	male	45	B
2020-06-29	ovine	919	14	female	22	B
2020-06-29	ovine	920	14	female	<8	C
2020-06-29	ovine	921	14	male	<8	C
2020-08-10	ovine	0461	14	female	512	A
2020-08-10	ovine	0462	14	male	355	A
2020-08-10	ovine	0463	12	female	178	A
2020-08-10	ovine	0464	12	male	512	A
2020-08-10	ovine	0465	14	male	178	A
2020-08-10	ovine	0466	12	male	45	A
2020-08-10	ovine	0467	12	female	1413	A
2020-08-10	ovine	0468	14	male	256	A
2020-08-10	ovine	0469	12	female	128	A
2020-08-10	ovine	0470	12	male	1413	A
2020-08-10	ovine	0471	14	male	178	A
2020-08-10	ovine	0472	14	male	178	A
2020-08-10	ovine	0473	12	female	1413	A
2020-08-10	ovine	0474	14	female	128	A
2020-08-10	ovine	0475	12	female	1413	A
2020-08-10	ovine	0476	14	male	178	A
2020-08-10	ovine	0477	14	male	708	A
2020-08-10	ovine	0478	14	male	1413	A
2020-08-10	ovine	0479	12	female	256	A
2020-08-10	ovine	0480	14	female	256	A
2020-08-10	ovine	900	14	female	512	B
2020-08-10	ovine	901	14	female	178	B
2020-08-10	ovine	902	12	female	256	B
2020-08-10	ovine	903	14	female	355	B
2020-08-10	ovine	904	14	male	90	B
2020-08-10	ovine	905	12	female	178	B
2020-08-10	ovine	906	14	female	45	B
2020-08-10	ovine	907	14	female	178	B
2020-08-10	ovine	908	16	female	256	B
2020-08-10	ovine	909	14	female	45	B
2020-08-10	ovine	910	14	female	128	B
2020-08-10	ovine	911	14	female	90	B
2020-08-10	ovine	912	14	female	512	B
2020-08-10	ovine	913	14	female	1413	B
2020-08-10	ovine	914	14	female	708	B
2020-08-10	ovine	915	14	female	128	B
2020-08-10	ovine	916	14	female	355	B
2020-08-10	ovine	917	14	male	178	B
2020-08-10	ovine	918	14	male	90	B
2020-08-10	ovine	919	14	female	90	B
2020-08-10	ovine	920	14	female	11	C
2020-08-10	ovine	921	14	male	11	C
2020-10-05	ovine	0461	14	female	512	A
2020-10-05	ovine	0462	14	male	178	A
2020-10-05	ovine	0463	12	female	128	A
2020-10-05	ovine	0464	12	male	355	A
2020-10-05	ovine	0465	14	male	355	A
2020-10-05	ovine	0466	12	male	64	A
2020-10-05	ovine	0467	12	female	1024	A
2020-10-05	ovine	0468	14	male	32	A
2020-10-05	ovine	0469	12	female	256	A
2020-10-05	ovine	0470	12	male	1413	A
2020-10-05	ovine	0471	14	male	90	A
2020-10-05	ovine	0472	14	male	90	A
2020-10-05	ovine	0473	12	female	708	A
2020-10-05	ovine	0474	14	female	256	A
2020-10-05	ovine	0475	12	female	1413	A
2020-10-05	ovine	0476	14	male	128	A
2020-10-05	ovine	0477	14	male	512	A
2020-10-05	ovine	0478	14	male	1413	A
2020-10-05	ovine	0479	12	female	178	A
2020-10-05	ovine	0480	14	female	512	A
2020-10-05	ovine	900	14	female	512	B
2020-10-05	ovine	901	14	female	178	B
2020-10-05	ovine	902	12	female	128	B
2020-10-05	ovine	903	14	female	256	B
2020-10-05	ovine	904	14	male	90	B
2020-10-05	ovine	905	12	female	512	B
2020-10-05	ovine	906	14	female	90	B
2020-10-05	ovine	907	14	female	355	B
2020-10-05	ovine	908	16	female	178	B
2020-10-05	ovine	909	14	female	90	B
2020-10-05	ovine	910	14	female	128	B
2020-10-05	ovine	911	14	female	178	B
2020-10-05	ovine	912	14	female	1024	B
2020-10-05	ovine	913	14	female	708	B
2020-10-05	ovine	914	14	female	256	B
2020-10-05	ovine	915	14	female	64	B
2020-10-05	ovine	916	14	female	355	B
2020-10-05	ovine	917	14	male	32	B
2020-10-05	ovine	918	14	male	256	B
2020-10-05	ovine	919	14	female	<8	B
2020-10-05	ovine	920	14	female	<8	C
2020-10-05	ovine	921	14	male	128	C
2020-12-12	ovine	0461	14	female	708	A
2020-12-12	ovine	0462	14	male	128	A
2020-12-12	ovine	0463	12	female	45	A
2020-12-12	ovine	0464	12	male	178	A
2020-12-12	ovine	0465	14	male	256	A
2020-12-12	ovine	0466	12	male	32	A
2020-12-12	ovine	0467	12	female	1413	A
2020-12-12	ovine	0468	14	male	32	A
2020-12-12	ovine	0469	12	female	128	A
2020-12-12	ovine	0470	12	male	1413	A
2020-12-12	ovine	0471	14	male	90	A
2020-12-12	ovine	0472	14	male	45	A
2020-12-12	ovine	0473	12	female	708	A
2020-12-12	ovine	0474	14	female	355	A
2020-12-12	ovine	0475	12	female	1413	A
2020-12-12	ovine	0476	14	male	128	A
2020-12-12	ovine	0477	14	male	256	A
2020-12-12	ovine	0478	14	male	1413	A
2020-12-12	ovine	0479	12	female	256	A
2020-12-12	ovine	0480	14	female	64	A
2020-12-12	ovine	900	14	female	90	B
2020-12-12	ovine	901	14	female	128	B
2020-12-12	ovine	902	12	female	45	B
2020-12-12	ovine	903	14	female	128	B
2020-12-12	ovine	904	14	male	32	B
2020-12-12	ovine	905	12	female	178	B
2020-12-12	ovine	906	14	female	90	B
2020-12-12	ovine	907	14	female	90	B
2020-12-12	ovine	908	16	female	64	B
2020-12-12	ovine	909	14	female	64	B
2020-12-12	ovine	910	14	female		B
2020-12-12	ovine	911	14	female	90	B
2020-12-12	ovine	912	14	female	90	B
2020-12-12	ovine	913	14	female	256	B
2020-12-12	ovine	914	14	female	178	B
2020-12-12	ovine	915	14	female	178	B
2020-12-12	ovine	916	14	female	45	B
2020-12-12	ovine	917	14	male	90	B
2020-12-12	ovine	918	14	male	45	B
2020-12-12	ovine	919	14	female	90	B
2020-12-12	ovine	920	14	female	<8	C
2020-12-12	ovine	921	14	male	<8	C

## Sheet: spce
date	species	id	age	sex	od	%in
2020-06-15	bovine	924	12	female	1.438	7.13594		Positive contol 1/10	0.171
2020-06-15	bovine	925	11	female	1.275	17.6623		Positive contol 1/30	0.21
2020-06-15	bovine	926	12	male	1.473	4.87569		Negative contol	1.5485
2020-06-15	bovine	927	12	female	1.856	-19.8579
2020-06-15	bovine	928	11	female	1.958	-26.4449
2020-06-15	bovine	929	13	female	1.516	2.09881
2020-06-15	bovine	930	12	male	1.562	-0.871811
2020-06-15	bovine	931	12	female	1.598	-3.19664
2020-06-15	bovine	932	13	male	1.458	5.84437
2020-06-15	bovine	933	12	male	1.635	-5.58605
2020-06-15	bovine	934	12	male	1.598	-3.19664
2020-06-15	bovine	935	13	female	1.568	-1.25928
2020-06-15	bovine	936	14	female	1.523	1.64675
2020-06-15	bovine	937	14	male	1.788	-15.4666
2020-06-15	bovine	938	13	female	1.855	-19.7933
2020-06-15	bovine	939	13	male	1.955	-26.2512
2020-06-15	bovine	940	12	female	1.456	5.97352
2020-06-15	bovine	941	14	male	1.526	1.45302
2020-06-15	bovine	942	14	male	1.625	-4.94026
2020-06-15	bovine	943	13	female	1.367	11.721
2020-06-15	bovine	944	12	female	1.489	3.84243
2020-06-15	bovine	945	11	male	1.866	-20.5037
2020-06-15	bovine	946	12	female	1.68	-8.49209
2020-06-15	bovine	947	12	male	1.356	12.4314
2020-06-15	ovine	0461	14	female	1.535	0.871811
2020-06-15	ovine	0462	14	male	1.598	-3.19664
2020-06-15	ovine	0463	12	female	1.612	-4.10074
2020-06-15	ovine	0464	12	male	1.598	-3.19664
2020-06-15	ovine	0465	14	male	1.623	-4.81111
2020-06-15	ovine	0466	12	male	1.754	-13.2709
2020-06-15	ovine	0467	12	female	1.736	-12.1085
2020-06-15	ovine	0468	14	male	1.822	-17.6623
2020-06-15	ovine	0469	12	female	1.465	5.39232
2020-06-15	ovine	0470	12	male	1.489	3.84243
2020-06-15	ovine	0471	14	male	1.689	-9.0733
2020-06-15	ovine	0472	14	male	1.788	-15.4666
2020-06-15	ovine	0473	12	female	1.899	-22.6348
2020-06-15	ovine	0474	14	female	1.758	-13.5292
2020-06-15	ovine	0475	12	female	1.654	-6.81304
2020-06-15	ovine	0476	14	male	1.687	-8.94414
2020-06-15	ovine	0477	14	male	1.756	-13.4001
2020-06-15	ovine	0478	14	male	1.689	-9.0733
2020-06-15	ovine	0479	12	female	1.654	-6.81304
2020-06-15	ovine	0480	14	female	1.598	-3.19664
2020-06-15	ovine	900	14	female	1.687	-8.94414
2020-06-15	ovine	901	14	female	1.866	-20.5037
2020-06-15	ovine	902	12	female	1.764	-13.9167
2020-06-15	ovine	903	14	female	1.654	-6.81304
2020-06-15	ovine	904	14	male	1.654	-6.81304
2020-06-15	ovine	905	12	female	1.589	-2.61543
2020-06-15	ovine	906	14	female	1.765	-13.9813
2020-06-15	ovine	907	14	female	1.456	5.97352
2020-06-15	ovine	908	16	female	1.698	-9.6545
2020-06-15	ovine	909	14	female	1.755	-13.3355
2020-06-15	ovine	910	14	female	1.366	11.7856
2020-06-15	ovine	911	14	female	1.258	18.7601
2020-06-15	ovine	912	14	female	1.347	13.0126
2020-06-15	ovine	913	14	female	1.589	-2.61543
2020-06-15	ovine	914	14	female	1.677	-8.29835
2020-06-15	ovine	915	14	female	1.822	-17.6623
2020-06-15	ovine	916	14	female	1.865	-20.4391
2020-06-15	ovine	917	14	male	1.763	-13.8521
2020-06-15	ovine	918	14	male	1.599	-3.26122
2020-06-15	ovine	919	14	female	1.588	-2.55086
2020-06-15	ovine	920	14	female	1.469	5.134
2020-06-15	ovine	921	14	male	1.578	-1.90507

## Sheet: variable explanation
Variable explanations
date	date of sampling
species	bovine or ovine
id	unique identifgication number of individual animal
age	age of animal at first sampling (months)
sex	sex of animal (male or female)
o_panasia	reciprocal neutralising titres to strain from O/ME-SA/PanAsia lineage (O/MOG/13/2017)
group	A = two dose primary course, B = double dose, C = control group (no vaccine given)
od	optical density
%in	percentage inhibition (<70% considered negative)
Note: animals 910 and 937 died before end of study hence some results missing on 12/12/2020
